# Supplementary material for: Development of a novel in vitro insulin resistance model in primary human tenocytes for diabetic tendinopathy research
Source: PeerJ. 2020 Jun 8;8:e8740. doi: 10.7717/peerj.8740 (PMC7304430; doi:10.7717/peerj.8740)
Supplement: Supplemental Information 1 [file peerj-08-8740-s001.zip]

Archive with 28 entries (24 files):
- raw/0.008 uM TNF (24h)/
- raw/0.008 uM TNF (24h)/1N.pdf
- raw/0.008 uM TNF (24h)/2N.pdf
- raw/0.008 uM TNF (24h)/3N.pdf
- raw/0.008 uM TNF (24h)/4N.pdf
- raw/0.008 uM TNF (24h)/5N.pdf
- raw/0.008 uM TNF (24h)/6N.pdf
- raw/0.008 uM TNF (48h)/
- raw/0.008 uM TNF (48h)/1N.pdf
- raw/0.008 uM TNF (48h)/2N.pdf
- raw/0.008 uM TNF (48h)/3N.pdf
- raw/0.008 uM TNF (48h)/4N.pdf
- raw/0.008 uM TNF (48h)/5N.pdf
- raw/0.008 uM TNF (48h)/6N.pdf
- raw/0.008 uM TNF (72h)/
- raw/0.008 uM TNF (72h)/1N.pdf
- raw/0.008 uM TNF (72h)/2N.pdf
- raw/0.008 uM TNF (72h)/3N.pdf
- raw/0.008 uM TNF (72h)/4N.pdf
- raw/0.008 uM TNF (72h)/5N.pdf
- raw/0.008 uM TNF (72h)/6N.pdf
- raw/CTRL/
- raw/CTRL/1N.pdf
- raw/CTRL/2N.pdf
- raw/CTRL/3N.pdf
- raw/CTRL/4N.pdf
- raw/CTRL/5N.pdf
- raw/CTRL/6N.pdf
