# Supplementary material for: Development of a novel in vitro insulin resistance model in primary human tenocytes for diabetic tendinopathy research
Source: PeerJ. 2020 Jun 8;8:e8740. doi: 10.7717/peerj.8740 (PMC7304430; doi:10.7717/peerj.8740)
Supplement: Supplemental Information 2 [file peerj-08-8740-s002.xlsx]

## Sheet: Glucose uptake 
Raw data								Normalized data								Fold change (insulin/x insulin)
	x insulin								x insulin								1n		2n		3n
	1n		2n		3n				1n		2n		3n			baseline	1.73563	1.68315	1.40202	1.42525	1.20776	1.20862
baseline	43.5	44.5	69.4	68.9	72.2	71.9		baseline	1	1	1	1	1	1		0.008	0.837472	0.849607	0.96701	0.959711	0.97955	0.977343
0.008	88.6	89.1	97	96.8	97.8	97.1		0.008	2.03678	2.00225	1.39769	1.40493	1.35457	1.35049		0.08	1.06667	1.04137	1.05286	1.04082	1.02818	1.02185
0.08	54	55.6	92.7	93.1	95.8	96.1		0.08	1.24138	1.24944	1.33573	1.35123	1.32687	1.33658		0.8	0.963576	0.962418	1.11174	1.0963	0.973251	0.953109
0.8	60.4	61.2	88.6	89.3	97.2	98.1		0.8	1.38851	1.37528	1.27666	1.29608	1.34626	1.36439		8	0.942748	0.97076	1.03974	1.03579	1.01907	1.01597
8	52.4	51.3	93.1	92.2	94.4	93.9		8	1.2046	1.15281	1.3415	1.33817	1.30748	1.30598
	insulin								insulin								Median	IQR		Folc Change	Median	IQR
	1n		2n		3n				1n		2n		3n			Basal control	-	-		baseline	1.414	0.49
baseline	75.5	74.9	97.3	98.2	87.2	86.9		baseline	1.73563	1.68315	1.40202	1.42525	1.20776	1.20862		0.008	1.4013	0.66		0.008	0.963	0.13
0.008	74.2	75.7	93.8	92.9	95.8	94.9		0.008	1.70575	1.70112	1.35159	1.34833	1.32687	1.31989		0.08	1.331	0.09		0.08	1.041	0.03
0.08	57.6	57.9	97.6	96.9	98.5	98.2		0.08	1.32414	1.30112	1.40634	1.40639	1.36427	1.36579		0.8	1.355	0.09		0.8	0.968	0.14
0.8	58.2	58.9	98.5	97.9	94.6	93.5		0.8	1.33793	1.3236	1.41931	1.4209	1.31025	1.30042		8	1.307	0.15		8	1.018	0.07
8	49.4	49.8	96.8	95.5	96.2	95.4		8	1.13563	1.1191	1.39481	1.38607	1.33241	1.32684		Control + Ins	1.414	0.49
																0.008 Ins	1.35	0.38
																0.08 Ins	1.365	0.09
																0.8 Ins	1.331	0.11
																8 Ins	1.33	0.26

## Sheet: Total Collagen Assay
Raw data								Normalized data								Fold change (insulin/x insulin)
	x insulin								x insulin								1n		2n		3n
	1n		2n		3n				1n		2n		3n			baseline	1.3809	1.3907	1.45513	1.5	1.28367	1.38667
baseline	0.44	0.43	0.45	0.43	0.49	0.45		baseline	1	1	1	1	1	1		0.008	0.8	0.805743	0.804192	0.809984	0.727692	0.759317
0.008	0.6	0.592	0.634177	0.621	0.65	0.644		0.008	1.36364	1.37674	1.40928	1.44419	1.32653	1.43111		0.08	1.19617	1.1651	1.03131	1.03102	1.06129	1.03934
0.08	0.529114	0.533	0.687342	0.677	0.62	0.61		0.08	1.20253	1.23953	1.52743	1.57442	1.26531	1.35556		0.8	0.8	0.822866	1.17904	1.16782	0.778977	0.874687
0.8	0.632911	0.621	0.579747	0.578	0.8	0.798		0.8	1.43843	1.44419	1.28833	1.34419	1.63265	1.77333		8	1.76711	1.74113	2.29989	2.3113	1.87075	1.89063
8	0.481013	0.479	0.47333	0.469	0.588	0.576		8	1.09321	1.11395	1.05184	1.0907	1.2	1.28
	insulin								insulin								Median	IQR			Mean	SD
	1n		2n		3n				1n		2n		3n			Basal control	-	-		baseline	1.399	0.03
baseline	0.607595	0.598	0.65481	0.645	0.629	0.624		baseline	1.3809	1.3907	1.45513	1.5	1.28367	1.38667		0.008	1.393	0.08		0.008	0.785	0.014
0.008	0.48	0.477	0.51	0.503	0.473	0.489		0.008	1.09091	1.1093	1.13333	1.16977	0.965306	1.08667		0.08	1.31	0.31		0.08	1.087	0.03
0.08	0.632911	0.621	0.708861	0.698	0.658	0.634		0.08	1.43843	1.44419	1.57525	1.62326	1.34286	1.40889		0.8	1.441	0.34		0.8	0.937	0.076
0.8	0.506329	0.511	0.683544	0.675	0.623181	0.698		0.8	1.15075	1.18837	1.51899	1.56977	1.2718	1.55111		8	1.104	0.14		8	1.98	0.106
8	0.85	0.834	1.08861	1.084	1.1	1.089		8	1.93182	1.93953	2.41913	2.52093	2.2449	2.42		Control + Ins	1.389	0.11
																0.008 Ins	1.1	0.09
																0.08 Ins	1.441	0.19
																0.8 Ins	1.395	0.38
																8 Ins	2.332	0.51

## Sheet: COL-I ELISA
Raw data								Normalized data								Fold change (insulin/x insulin)
	x insulin								x insulin								1n		2n		3n
	1n		2n		3n				1n		2n		3n			baseline	1.52284	1.40605	1.36286	1.28432	1.21017	1.26192
baseline	14.4286	14.523	17.1851	17.234	17.2744	16.982		baseline	1	1	1	1	1	1		0.008	0.998432	1.14065	0.934413	0.932734	0.937247	1.01236
0.008	3.45184	3.498	2.64015	2.78	5.76766	5.908		0.008	0.239236	0.240859	0.153631	0.161309	0.333885	0.347898		0.08	1.28549	1.29919	1.24196	1.25555	1.55503	1.46705
0.08	13.0406	13.032	15.0601	15.23	12.6287	13.11		0.08	0.903803	0.897335	0.87635	0.883718	0.731067	0.771994		0.8	1.02525	1.20161	1.0607	1.13364	1.28871	1.30173
0.8	13.717	12.435	15.7046	14.98	12.2534	12.455		0.8	0.950683	0.856228	0.913853	0.869212	0.709337	0.733424		8	1.11638	1.12615	1.25154	1.2927	1.31628	1.29537
8	14.7857	14.982	18.9842	18.21	15.4583	15.34		8	1.02475	1.03161	1.10469	1.05663	0.894867	0.903309
	insulin								insulin								Median	IQR			Median	IQR
	1n		2n		3n				1n		2n		3n			Basal control	-	-		baseline	1.324	0.19
baseline	21.9724	20.42	23.4209	22.134	20.9048	21.43		baseline	1.52284	1.40605	1.36286	1.28432	1.21017	1.26192		0.008	0.24	0.18		0.008	0.968	0.11
0.008	3.44643	3.99	2.46699	2.593	5.40572	5.981		0.008	0.238861	0.274737	0.143554	0.150458	0.312933	0.352196		0.08	0.88	0.14		0.08	1.292	0.24
0.08	16.7635	16.931	18.704	19.122	19.6381	19.233		0.08	1.16183	1.16581	1.08839	1.10955	1.13683	1.13255		0.8	0.863	0.2		0.8	1.168	0.24
0.8	14.0633	14.942	16.6579	16.982	15.791	16.213		0.8	0.974685	1.02885	0.969325	0.985378	0.914129	0.954717		8	1.028	0.17		8	1.272	0.18
8	16.5065	16.872	23.7595	23.54	20.3473	19.871		8	1.14401	1.16174	1.38257	1.3659	1.17789	1.17012		Control + Ins	1.324	0.19
																0.008 Ins	0.257	0.17
																0.08 Ins	1.135	0.06
																0.8 Ins	0.972	0.05
																8 Ins	1.174	0.21

## Sheet: Apoptosis 
	Healthy
	1N	2N	3N	4N	5N	6N		FOR SPSS:
Ctrl	83.4	84.8	83.4	94.4	92	93.2		Sum of Early & Late Apoptosis
TNF + ins (24h)	78.2	75.2	72.7	76.7	76.7	69.9			1N	2N	3N	4N	5N	6N
TNF + ins (48h)	60.3	47.7	48.7	76	58	77		Ctrl	16.4	15.1	15.8	5.5	7.9	6.7
TNF + ins (72h)	37.7	50.2	29.7	49.9	41.8	41.5		TNF + ins (24h)	21.7	24.5	27.1	22.9	22.9	29.5
								TNF + ins (48h)	39.7	52.3	51.4	24.1	42	23
	Early Apoptosis							TNF + ins (72h)	62.2	49.8	70.3	50.1	58.2	58.5
	1N	2N	3N	4N	5N	6N
Ctrl	7	5.3	5.6	2.8	4.1	3.5
TNF + ins (24h)	7.4	9.6	10.1	7.2	7.2	13.6		Live Cells	Median	IQR		Apoptotic Cells	Median	IQR
TNF + ins (48h)	2.4	3.2	2.6	7.5	3.1	6.4		Ctrl	88.4	10.1		Ctrl	11.5	9.55
TNF + ins (72h)	0.7	1.5	0.9	1.5	0.8	1.4		TNF + ins (24h)	75.95	5.08		TNF + ins (24h)	23.7	5.1
								TNF + ins (48h)	59.15	27.8		TNF + ins (48h)	40.85	27.8
	Late Apoptosis							TNF + ins (72h)	41.65	14.27		TNF + ins (72h)	58.35	14.2
	1N	2N	3N	4N	5N	6N
Ctrl	9.4	9.8	10.2	2.7	3.8	3.2
TNF + ins (24h)	14.3	14.9	17	15.7	15.7	15.9
TNF + ins (48h)	37.3	49.1	48.8	16.6	38.9	16.6
TNF + ins (72h)	61.5	48.3	69.4	48.6	57.4	57.1

## Sheet: Scx gene exp
	NORMALIZED FC
control	1
	1
	1
	1
	1
	1
0.008	0.098357
	0.163573
	0.069838
	0.074047
	0.203861
	0.194548
0.08	0.094303
	0.191109
	0.043395
	0.036866
	0.145006
	0.142092
0.8	0.155189
	0.16636
	0.07206
	0.060434
	0.112213
	0.114251
8	0.659925
	0.657974
	0.286394
	0.256298
	0.451278
	0.46778

## Sheet: MKX gene exp
	NORMALIZED FC
control	1
	1
	1
	1
	1
	1
0.008	0.480906
	0.510046
	0.795404
	0.819068
	0.42916
	0.43094
0.08	0.537682
	0.481081
	0.767792
	0.743276
	0.438145
	0.429028
0.8	0.477223
	0.488571
	0.705896
	0.714651
	0.502242
	0.488914
8	0.557019
	0.510132
	0.510953
	0.510004
	0.483057
	0.45349

## Sheet: COL1A1 gene exp
	NORMALIZED FC
control	1
	1
	1
	1
	1
	1
0.008	0.542457
	0.542652
	0.706906
	0.72712
	0.15748
	0.16188
0.08	0.46851
	0.463356
	0.272736
	0.2797
	0.31453
	0.312594
0.8	0.275526
	0.272907
	0.176887
	0.176512
	0.103421
	0.103411
8	0.351654
	0.359194
	0.18674
	0.18587
	0.127376
	0.128533

## Sheet: COL3A1 gene exp
	NORMALIZED FC
control	1
	1
	1
	1
	1
	1
0.008	1.51752
	1.52856
	1.31803
	1.4356
	1.86132
	1.76079
0.08	1.45447
	1.44782
	1.77663
	1.791
	1.49742
	1.46246
0.8	1.65342
	1.66194
	1.70205
	1.71398
	1.56904
	1.52192
8	1.68501
	1.65875
	1.7616
	1.75067
	1.77447
	1.70507

## Sheet: MMP9 gene exp
	NORMALIZED FC
control	1
	1
	1
	1
	1
	1
0.008	3.10553
	5.00873
	1.48561
	1.67213
	1.83333
	1.32588
0.08	5.67738
	4.12876
	1.4528
	6.38023
	6.53017
	3.90233
0.8	3.24012
	4.80419
	1.74536
	6.18764
	4.98519
	6.95608
8	3.56759
	3.92737
	7.36728
	7.81388
	2.61144
	2.33508

## Sheet: MMP13 gene exp
	NORMALIZED FC
control	1
	1
	1
	1
	1
	1
0.008	6.44551
	6.80135
	4.74745
	5.9204
	3.442
	5.2425
0.08	18.6768
	5.11059
	15.0886
	15.5345
	12.0089
	8.70726
0.8	11.2746
	12.5191
	17.5898
	13.918
	16.2645
	19.751
8	12.5305
	8.03341
	9.97546
	8.48074
	20.3865
	13.9318
